# Supplementary material for: Exploring Safety Culture in the ICU of a Large Acute Teaching Hospital through Triangulating Different Data Sources
Source: Healthcare (Basel). 2023 Dec 4;11(23):3095. doi: 10.3390/healthcare11233095 (PMC10705896; doi:10.3390/healthcare11233095)
Supplement: Supplementary file 1 [file healthcare-11-03095-s001.zip]

Archive with 2 entries (2 files):
- Supplementary  SC EL.pdf
- CROSS Checklist SC paper EL sept 23.pdf
